# Supplementary material for: Advancing Breast Cancer Diagnosis: Optimization of Raman Spectroscopy for Urine-Based Early Detection
Source: Biomedicines. 2025 Feb 18;13(2):505. doi: 10.3390/biomedicines13020505 (PMC11852463; doi:10.3390/biomedicines13020505)
Supplement: Supplementary file 1 [file biomedicines-13-00505-s001.zip]

Archive with 1 entries (1 files):
- biomedicines-3469016-supplementary-done.pdf
